# Supplementary material for: Long-term exposure to a hypomagnetic field attenuates adult hippocampal neurogenesis and cognition
Source: Nat Commun. 2021 Feb 19;12:1174. doi: 10.1038/s41467-021-21468-x (PMC7896063; doi:10.1038/s41467-021-21468-x)
Supplement: Supplementary file 3 — Source Data [file 41467_2021_21468_MOESM3_ESM.xls]

## Sheet: fig. 1d
Figure 1d
BRDU+ cells per DG mm3
The length of MF exposure (wks)	HMF					GMF
0	2285	2700.47	2506.29	2474.8		2568.47	2585.94	2596.53	2554.03
2	2069.67	2479.55	2342.59	1925.33		2790.39	2412.98	2374.32	2660.36
6	1812.24	1568.34	1239.86	1747.5		1837.47	2318.76	2049.79	2018.51
8	1173.28	1474.5	1410.27	1395.99		1969.13	1877.78	1631.67

## Sheet: fig. 1f
Figure 1f
BRDU+/GFAP+/SOX2+ cells per DG mm3
The length of MF exposure (wks)	HMF					GMF
0	1080.19	1150.43	1270.85			1161.93	1077.48	921.35	1078.37
2	1350.65	1591.2	946.883			1412.47	1052.96	1086.32	1170.16
6	1082.64	769.911	920.728			853.112	1094.25	986.936	1009.25
8	488.866	616.211	737.679	629.563		1053.9	968.232	716.946

## Sheet: fig. 1h
Figure 1h
BRDU+/GFAP+/SOX2+ cells per DG mm3
The length of MF exposure (wks)	HMF					GMF
0	1215.21	903.908	1070.18			1161.93	1023.6	1340.15	1021.61
2	1287.36	1128.9	1078.45			1560.22	1000.5	1300.71	1396.69
6	611.925	684.365	544.329	770.405		848.692	918.736	1094.25	936.324
8	415.536	616.211	585.804	684.308		865.28	832.028	880.211

## Sheet: fig.1j
Figure 1j
DCX+ AC+ cells per DG mm3
The length of MF exposure (wks)	HMF					GMF
0	92.9153	81.1966	124.066	128.274		103.221	83.0051	116.267	120.415
2	128.023	119.401	101.727	81.5749		127.788	74.1742	109.489	77.2718
6	112.234	105.869	118.979	103.291		104.769	135.149	95.383	73.7593
8	96.8693	117.58	122.965	106.246		122.752	93.1719	121.487	135.359

## Sheet: fig. 2d
Figure 2d
BRDU+ cells per DG mm3
Time after BrdU injections (wks)	HMF					GMF
1	4376.75	3896.82	4366.79	4102.68		6494.12	6305.44	6772.67	5808.27
2	4534.49	4743.76	4828.64	3088.31		6277.05	5865.19	6231.31	5375.66
4	2080.75	2554.8	2079.12	2692.81		3100.05	3468.32	3569.04	3302.73

## Sheet: fig. 2f
Figure 2f
BrdU+ GFAP+ S100β+ cells per DG mm3
Time after BrdU injections (wks)	HMF					GMF
1	384.098	192.689	323.955			227.382	275.392	226.671
2	276.478	232.759	270.776	244.597		238.396	218.176	303.567
4	196.784	285.34	181.69	210.005		178.197	189.523	196.91	141.662

## Sheet: fig. 2g
Figure 2g
BrdU+ GFAP+ S100β- cells per DG mm3
Time after BrdU injections (wks)	HMF					GMF
1	915.927	924.909	777.492			1786.57	1591.15	1748.61
2	671.446	598.524	643.092	684.873		1152.24	959.976	1079.35
4	253.008	285.34	311.469	315.007		742.486	631.743	853.275

## Sheet: fig. 2i
Figure 2i
BrdU+ Ki67+ DCX- cells per DG mm3
Time after BrdU injections (wks)	HMF					GMF
1	262.605	295.961	279.922	241.334		428.462	652.456	514.183	540.447
2	64.7784	38.5672	69.9802	70.9956		409.823	367.582	378.362	382.581
4	0	34.064	0	53.8561		123.079	169.188	125.885	109.707

## Sheet: fig. 2j
Figure 2j
BrdU+ Ki67+ DCX+ cells per DG mm3
Time after BrdU injections (wks)	HMF					GMF
1	204.248	147.98	195.946	193.067		346.774	395.858	378.362	382.581
2	194.335	192.836	174.951	141.991		305.132	281.98	440.598
4	71.7499	136.256	146.417	53.8561		327.648	274.718	362.953

## Sheet: fig. 2l
Figure 2l
BrdU+ DCX+ NeuN+ cells per DG mm3
Time after BrdU injections (wks)	HMF					GMF
1	667.805	995.286	812.713	795.768		1090.17	1020.36	1048.67	1039.72
2	2214.37	2318.65	2251.71	1919.88		3312.87	2919.12	3227.94	3200.63
4	316.399	302.831	213.003	401.692		501.664	473.673	526.477	415.725

[truncated: 85 more sheets: fig. 2m, fig. 3d, fig. 3e, fig. 3f, fig. 3g, fig. 4e, fig. 4g, fig. 4i, fig. 5b, fig. 5c, fig. 5d, fig. 5f, fig. 5g, fig. 5h, fig. 5k, fig. 5l, fig. 5n, fig. 5o, fig. 5q, fig. 5r …]
